# Supplementary material for: Effects of the Autophagy-Inhibiting Agent Chloroquine on Acute Myeloid Leukemia Cells; Characterization of Patient Heterogeneity
Source: J Pers Med. 2021 Aug 10;11(8):779. doi: 10.3390/jpm11080779 (PMC8399694; doi:10.3390/jpm11080779)
Supplement: Supplementary file 1 [file jpm-11-00779-s001.zip]

Archive with 1 entries (1 files):
- jpm-1319362-supplementary.pdf
